# Supplementary material for: Estimation of the morbidity and mortality of congenital Chagas disease: A systematic review and meta-analysis
Source: PLoS Negl Trop Dis. 2022 Nov 7;16(11):e0010376. doi: 10.1371/journal.pntd.0010376 (PMC9671465; doi:10.1371/journal.pntd.0010376)
Supplement: S1 Dataset — (XLSX) [file pntd.0010376.s007.xlsx]

## Sheet: Data Extraction Form
IDnick	IDnum	IDtext	PubYr	Reg	Cntry1	Cntry2	Cntry3	Enty1	Enty2	Enty3	Enty4	Enty5	City1	City2	City3	City4	CntryLoc1	CntryLoc2	CntryLoc3	CntryLoc4	CntryLoc5	CntryEn	LocEn	Setng	Desgn	MDSet_Start1	YrDSet_Start1	MDSet_Start2	YrDSet_Start2	MDSet_End1	YrDSet_End1	MDSet_End2	YrDSet_End2	Obj	Pop	PNum_M	PNumF_M	PNat_M1	PNat_M2	PNat_M3	PNat_M4	PNat_M5	PNat_M6	PNat_M7	PNat_M8	PNat_M9	PNat_M10	Rsd_M	SES
Apt2013 [1]	9603	Apt W., Zulantay I., Arnello M., Oddó D., González S., Rodríguez J., Kemmerling U., Truyens C., Carlier Y.	2013	South America	Chile	.	.	Choapa	.	.	.	.	Salamanca	Illapel	Los Vilos	Canela	Chile-Salamanca	Chile-Illapel	Chile-Los Vilos	Chile-Canela	.	Y	Y	rural hospitals	prospective cohort	.	2005	.	.	.	2009	.	.	to investigate the prevalence of Chagas disease (ChD) in pregnant women in Choapa Province (IV Region, Chile), the vertical transmission of Trypanosoma cruzi, and the characteristics of the placental histopathology.	pregnant women and their newborns who attebded health centers in region IV of the province of Choapa with children born in 2006-2009	4831	4280	.	.	.	.	.	.	.	.	.	.	59.7% rural (86 cases) - 71.4% (10) Los Vilos, 67.3% (37) Salamanca, 59.3% (16) Canela 40.3% urban (58 cases) - 37.9% (55) Salamanca, 33.8% (49) Illapel, 18.6% (27) Canela, 9.7% (14) Los Vilos	.
Arcavi1993 [2]	9576	Arcavi M., Orfus G., Griemberg G.	1993	South America	Argentina	.	.	CABA Buenos Aires City	.	.	.	.	Capital Federal,CABA	.	.	.	Argentina - Capital Federal, CABA	.	.	.	.	Y	N	urban hospital - Hospital de Clinicas	prospective cohort	1	1990	.	.	2	1991	.	.	to a) determine the incidence of chagas infection in pregnant women at Hospital de Clinicas; b) determine the incidence of conenital chagas infection using micrhohematocrit method of diagnosis	Pregnant women and their infants from Hospital de Clinicas during jan 1990 to feb 1991	729	.	Argentina	Paraguay	Bolivia	.	.	.	.	.	.	.	mixed	.
Azogue1991 [3]	9147	Azogue E., Darras C.	1991	South America	Bolivia	.	.	.	.	.	.	.	Santa Cruz	.	.	.	Bolivia - Santa Cruz	.	.	.	.	Y	Y	urban hospital - Percy Boland Maternity Hospital	case control	8	1979	3	1980	7	1980	7	1980	to a) determine the significance of placental T.cruzi infection and b) establish a practical diagnostic testing scheme for early diagnosis of congenital Chagas disease in newborns using different methods of diagnosis (histopathology, parasitology and serology).	newborns from mothers who gave birth at Percy Boland Maternity hospital in Santa Cruz from march 1988 to december 1989	760	.	.	.	.	.	.	.	.	.	.	.	.	.
Bahamonde2002 [4]	9128	Bahamonde MI., Baeza M., Chambel C., Ramirez C., Goycolea M., Caceres J.	2002	South America	Chile	.	.	Region II	.	.	.	.	Antofagasta	.	.	.	Chile - Antofagasta	.	.	.	.	Y	Y	urban hospital	prospective cohort	11	1996	.	.	10	1997	.	.	to find, diagnosis, and treat congenital chagas cases in region II of Chile over the course of 1 year.	births at Carlos Cisterna de Calama Maternity hospital unit from nov 1996 to oct 1997	.	.	.	.	.	.	.	.	.	.	.	.	.	.
Barona-vilar2012 [5]	9072	Barona-Vilar C., Gimenez-Marti M.J., Fraile T., Gonzalez-Steinbauer C., Parada C., Gil-Brusola A., Bravo D., Gomez M.D., Navarro D., Perez-Tamarit A., Fernandez-Silveira L., Fullana-Montoro A., Borras R.	2011	Europe	Spain	.	.	.	.	.	.	.	Valencian Community	.	.	.	Spain - Valencia	.	.	.	.	N	N	3 urban hospitals	cross sectional		2009	.	.	.	2010	.	.	to describe the results of the health program implemented in the Valencian Community, Spain to achieve an early diagnosis of Chagas disease in pregnant Latin American women and their newborns	birth records obtained from the microbiology laboratories’ information systems of the university hospitals with the largest number of births in Valencia, Hospital Universitario y Politecnico La Fe, Hospital Clnico Universitario and Consorcio Hospital General Universitario from 2009 to 2010	1975	.	Colombia	Ecuador	Peru	Venezuela	.	.	.	.	.	.	.	.
Barousse1978 [6]	9071	Barousse A.P., Eposto M.O., Mandel S., Sousa Martinez F.	1978	South America	Argentina	.	.	CABA	.	.	.	.	CABA	.	.	.	Buenos Aires - CABA	.	.	.	.	Y	N	.	prospective cohort	7	1976	.	.	7	1977	.	.	to determine the incidence of Chagas infected pregnant women from an endemic area, and the clinical evolution, serology, and parasitology of newborns from serologyly positive mothers	pregnant women and their newborns who attended Profesor Alejandro Posadas National Hospital from july 1976 to july 1977	4220	.	Argentina	Paraguay	Bolivia	Unknown	.	.	.	.	.	.	mixed	.
Basile2019 [7]	9883	Basile L., Ciruela P., Requena-Mendez A., Vidal M.J., Dopico E., Martin-Naida A., Sulleiro E., Gascon J., Jane M., Working Group of Congenital Chagas disease in Catalonia	2019	Europe	Spain	.	.	Catalonia	.	.	.	.	Catalonia	.	.	.	Spain - Catalonia	.	.	.	.	N	N	45 public and 30 private maternity hospitals 47 Sexual and Reproductive Health Care centers	prospective cohort		2010	.	.	.	2015	.	.	to a) analyse the epidemiological pattern of congeital Chagas disease in pregnant women from endemic areas and their children in the period from 2010 to 2015 in Catalonia and b) evaluate the coverage of the screening programe	pregnant women from endemic coutnries (first or second generation) and pregnant women from other origins (including spain) who have lived in a rural area of an endemic country for more than one month at any point in their lives attending the network of Catalonian maternity hospitals from 2010-2015	33469	.	Bolivia	Paraguay	Argentina	Ecuador	Honduras	Chile	El Salvador	Peru	Nicaragua	Colombia	.	.
Bern2009 [8]	9815	Bern C., Verastegui M., Gilman R.H., LaFuente C., Galdos-Cardenas G., Calderon M., Pacori J., del Carmen Abastoflor M., Aparicio H., Brady M.F., Ferrufino L., Angulo N., Marcus S., Sterling C., Maguire J.H.	2009	South America	Bolivia	.	.	.	.	.	.	.	Santa Cruz	.	.	.	Bolivia - Santa Cruz	.	.	.	.	Y	Y	public urban hospital - Hospital Universitario Japones	prospective cohort	11	2006	.	.	6	2007	.	.	to a) use new tools to identify weak points in current congenital T. cruzi screening, b) find ways to improve sensitivity and efficiency, and c) investigate transmission dynamics, including quantification of parasitemia in mother and infant by real-time PCR.	pregnant women, their newborns, and their children attending Hospital Universitario Japnoes from November 2006 to June 2007	530	.	.	.	.	.	.	.	.	.	.	.	.	.
Bisio2011 [9]	9022	Bisio M., Elenda Seidenstein M.E., Burgos J.M., Ballering G., Risso M., Pontoriero R., Moreau M., Altchec J., Leguizamon M.S., Freilij H., Marceillac M., Schijman A.G.	2011	South America	Argentina	.	.	CABA	.	.	.	.	CABA Buenos Aires City	.	.	.	Argentina - CABA	.	.	.	.	Y	N	urban hospital	prospective cohort		2002	.	.	.	2007	.	.	to analyze bloodsteam and placenta samples from pregnant women with chronic Chagas disease and genotyped T.cruzi DTUs and minicircle signatures	women, their newborns, and their children admitted at the Service of Obstetrics of Rivadavia Hospital between 2002 and 2007	104	79	Argentina	Bolivia	Paraguay	Peru	.	.	.	.	.	.	.	.
Bittencourt1985 [10]	9001	Bittencourt A.L., Mota E., Ribeiro Filho R., Gabrielli L.F., Cerqueira de Almedia P.R., Sherlock I., Maguire J., Piesman J., Todd C.W.	1985	South America	Brazil	.	.	Bahia	.	.	.	.	Salvador	.	.	.	Brazil - Salvador	.	.	.	.	Y	Y	urban hospitals	prospective cohort	1	1981	.	.	8	1982	.	.	to determine the incidence of transmission among conceptuses weighing more than 2000 g in the same area where conceptuses weighing less than 2000 g had been studied	women admitted to the obstetric unit of the Hospital Professor Roberto Santos and Maternity Hospital Climerio de Oliveira who gave birth to newborns >2000g from January 1981 to August 1982	2651	2651	Brazil	.	.	.	.	.	.	.	.	.	mixed	low
Buekens2018 [11]	8859	Buekens P., Cafferata M.L., Alger J., Althabe F., Belizan J.M., Bustamanta N., Carlier Y., Ciganda A., del Cid J.H., Dumonteil E., Gamboa-Leon R., Garcia J.A., Gibbons L., Graiff O., Maldonado J.G., Herrera C., Howard E., Lara L.S., Lopez B., Matute M.L., Ramirez-Sierra M.J., Robles M.C., Sosa-Estani S. ,Truyens C., Valladares C., Wesson D.M., Zuniga C.	2017	South America Central America	Argentina	Honduras	Mexico	.	.	.	.	.	Merida	San Miguel de Tucuman	Intibuca	Santa Barbara	Argentina - San Miguel de Tucuman	Mexico - Merida	Honduras - Santa Barbara	Honduras - Intibuca	.	Y	Y	urban hospitals	prospective cohort		2011	.	.	.	2013	.	.	to compare T.cruzi congenital transmission rates in Argentina, Honuras, and Mexico, using a common methodology	women delivering newborns at Instituto de Maternidad y Ginecologa Nuestra Señora de las Mercedes (Argentina), Hospital Enrique Aguilar Cerrato and Hospital Santa Barbara Integrado (Honduras), and Hospital Materno Infantil and Hospital General de Valladolid (Mexico)	28145	27989	Argentina	Honduras	Mexico	.	.	.	.	.	.	.	mixed	.
Cardoso2012 [12]	9507	Cardoso, E. J., Valdez, G. C., Campos, A. C., de la Luz Sanchez, R., Mendoza, C. R., Hernandez, A. P., Ramirez, M. H., Habana, J. R., Gonzalez, E. B., Matzumura, P. D., Carlier, Y.	2012	Central America	Mexico	.	.	Oaxaca	Jalisco	Distrito Federal	.	.	Santiago Pinotepa Nacional	Potchutla	Guadalajara	Mexico City	Mexico - Santiago Pinotepa Nacional	Mexico - Potchutla	Mexico - Guadalajara	Mexico - Mexico City	.	Y	Y/N	urban hospitals	prospective cohort	9	2006	.	.	6	2008	.	.	to investigate a) the seroprevalence of T. cruzi infection in pregnant women in different institutions belonging to the states of Oaxaca, Jalisco and Distrito Federal, b) to seek the presence of parasite DNA in the umbilical cord blood of their newborns (PCR), and c) to investigate T. cruzi specific antibodies in blood of these infants when 2 years old, in order to identify possible cases of cong…	pregnant women and their newborns attending hospitals in different areas of Mexico from September 2006 to June 2008. Hospitals: General Hospital of Oaxaca, Regional Hospital of Pochutla,General Hospital Dr. Pedro Espinoza in Santiago Pinotepa Nacional, Civil Hospital Fray Antonio Alcalde in Guadalajara, DF (National Institute of Perinatology, Mexico City	1448	.	Mexico	.	.	.	.	.	.	.	.	.	mixed	.
Castillo1984 [13]	9431	Castillo S.,Mardones C., Hormazabal G., Cubillos R., Barahona N., Zepeda S., Contreras MC., Sandoval L., Pe	1984	South America	Chile	.	.	Region II - Tocopilla	Region II - El Loa	Region II - Antofagasta	.	.	Antofagasta	Calama	.	.	Chile - Antofagasta	Chile- Calama	.	.	.	Y	Y	urban hospitals	cross sectional	8	1983	.	.	6	1984	.	.	to estimate the prevalence of chagisic infection in apparently healthy individuals from Antofagasta and Calama (Region II), Chile in blood donors, and pregnant mothers and their respective newborns	blood donors, pregnant women and their newborns attending hospitals in Antofagasta and Calama from August 1983 - June 1984	1952	.	.	.	.	.	.	.	.	.	.	.	.	.
Contreras1999 [14]	9755	Contreras S., Rosa Fernandez M., Aguero F., Desse Desse J., Orduna T., Martino O	1999	South America	Argentina	.	.	Salta	.	.	.	.	General Guemes	.	.	.	Argentina-General Guemes	.	.	.	.	Y	Y	.	cross sectional	8	1996	.	.	12	1996	.	.	to describe the epidemilogical, clinical, diagnostic, and treatment aspects of congenital T.cruzi infection detected in General Guemes, Salta, Argentina	pregnant women and their newborns General Guemes, Salta, Argentina from August 1996 to December 1996	276	.	.	.	.	.	.	.	.	.	.	.	.	.
Cucunuba2012 [15]	9263	Cucunuba Z., Valencia C., Flórez C., León C., Castellanos Y., Cardenas A., Pavía P., Hernández C., Robinson A., Cuervo R., Rios L., Montilla M., Villalobos M., Nicholls R.S., Puerta C.	2012	South America	Colombia	.	.	Arauca	Boyaca	Casanare	Meta	Santander	.	.	.	.	Colombia-Arauca	Colombia-Boyaca	Colombia-Casanare	Colombia-Meta	Colombia-Santander	Y	Y	primary care centers	cross sectional	1	2010	.	.	12	2011	.	.	to report results from a pilot surveillance program of pregnant women and their children and congenital chagas disease in Colombia from 2010-2011	pregnant women attending primary care institutions in five endemic departments of Colombia from January 2010 to December 2011	4417	.	.	.	.	.	.	.	.	.	.	.	.	.
De Rissio2010 [16]	8743	de Rissio, A. M., Riarte, A. R.; Garcia, M. M., Esteva, M. I., Quaglino, M., Ruiz, A. M.	2010	South America	Argentina	.	.	CABA	.	.	.	.	CABA Buenos Aires City	Greater Buenos Aires	.	.	Argentina - CABA	Argentina - Greater Buenos Aires	.	.	.	Y	N	urban reference hospital - Instituto Nacional de Parasitologia Dr Mario Fatala Chaben	prospective cohort	10	1994	.	.	12	2004	.	.	to evaluate certain aspects relative to the efficacy in the application of a CT (congential transmission) strategy in the Institute Nacional de Parasitologia during 1994-2004 period.	chagas disease pregnant women and their newborns from different public and private centers of the City of Buenos Aires and Greater Buenos Aires referred to the Insituto Nacional de Parasitologia "Dr. Mario Fatala Chaben" from 1994-2004	6204	4355	Bolivia (72%) Paraugay (13%) Argentina (87%) Other (4%)	Paraguay	Argentina	Other	.	.	.	.	.	.	urban	.
Flores-Chavez2011 [17]	8330	Flores-Chavez, M. D., Merino, F. J., Garcia-Bujalance, S., Martin-Rabadan, P., Merino, P., Garcia-Bermejo, I., Delgado, A., Cuadros, J.	2011	Europe	Spain	.	.	Community of Madrid	.	.	.	.	Madrid	.	.	.	Spain - Madrid	.	.	.	.	N	N	urban hospitals (7)	retrospective cohort	1	2008	.	.	12	2010	.	.	to assess the efficacy of different programmes of serology screening to monitor infection with T. cruzi in pregnant Latin American women living in Madrid, Spain	pregnant women at risk of T.cruzi infection and their newborns attending 7 study hospitals of the Autonomous Community of Madrid from January 2008 to December 2010	3839	.	Argentina	Bolivia	Colombia	Paraguay	Peru	.	.	.	.	.	.	.
Francisco-Gonzales2019 [18]	8306	Francisco-Gonzalez, L., Rubio-San-Simon, A., Gonzalez-Tome, M. I., Manzanares, A., Epalza, C., Santos, M. D. M., Gastanaga, T., Merino, P., Ramos-Amador, J. T.	2019	Europe	Spain	.	.	Community of Madrid	.	.	.	.	Madrid	.	.	.	Spain - Madrid	.	.	.	.	N	N	3 urban tertiary hospitals	retrospective cohort	1	2012	.	.	9	2016	.	.	to a) describe the epidemiological characteristics of a cohort of chagas infected pregnant women in Spain, b) assess the vertical transmission rate and c) evaluate the usefulness of the PCR in the diagnosis of congenital infection in the first months of life	Chagas seropositive pregnant women and their newborns who attended three tertiary hospital in Madrid from January 2012 to September 2016	122	.	Bolivia	Paraguay	Argentina	Honduras	.	.	.	.	.	.	urban	.
Freilij1995 [19]	8301	Freilij, H., Altcheh, J.	1995	South America	Argentina	.	.	CABA Buenos Aires City	.	.	.	.	CABA Buenos Aires City	.	.	.	Argentina - CABA	.	.	.	.	Y	N	urban tertiary-care pediatric center	mixed cohort		1987	.	.	.	1993	.	.	to examine the diagnostic and clinical aspects of congenital infection with T. cruzi in 71 children in Buenos Aires	children with congenital chagas disease attending Parasitology Laboratory of Ricardo Gutierrez Children's Hospital (tertiary-care pediatric referral center) over 1987 to 1993	.	.	.	.	.	.	.	.	.	.	.	.	.	.
Fumado2014 [20]	8270	Fumado, V., Juncosa, T., Posada, E., Fisa, R., Gallego, M., Gascon, J.	2014	Europe	Spain	.	.	.	.	.	.	.	Barcelona	.	.	.	Spain - Barcelona	.	.	.	.	N	N	urban hospital	prospective cohort	3	2003	.	.	9	2008	.	.	to describe prevalence of pediatric infection with t. cruzi in an non-endemic area, as well as treatment outcomes of infected and treated children	all immigrant children, coming from a Chagas endemic area and seen in study Pathology Unit between 2003 and 2008, and newborns of T. cruzi positive infected pregnant women coming from Latin America	.	.	Bolivia	Colombia	Ecuador	Brazil	Argentina	Peru	Other	.	.	.	.	.
Gimenez2010 [21]	8230	Gimenez, M. J., Gomez-Ruiz, M. D., Calabuig, E., Perez-Tamarit, A., Otero, M. C., Fernandez-Silveira, L., Lopez-Aldeguer, J., Gobernado, M.	2010	Europe	Spain	.	.	Valencian Community	.	.	.	.	Valencia	.	.	.	Spain - Valencia	.	.	.	.	N	N	urban hospital	prospective cohort	6	2007	.	.	10	2009	.	.	to describe congenital transmission of Chagas disease in Latin American immigrants in 07-La Fe Health Department in Valencia, Spain	pregnant women and their newborns from Latin America who attending study hospital ( Health Department 07-La Fe) between June 2007 and October 2009	574	.	Bolivia	Argentina	.	.	.	.	.	.	.	.	.	.
Iglesias1985[22]	7886	Iglesias, J., Schenone, S., Del Contreras, C. M., Danitz A.M., Pineda C., Badull A.M., Schenone H.	1985	South America	Chile	.	.	Metropolitan Region	.	.	.	.	Santiago	.	.	.	Chile - Santiago	.	.	.	.	Y	Y	urban hospital	cross sectional	1	1985	.	.	6	1985	.	.	to a) determine the prevalnce of chagas infection in an urban population and b) establish the basis of possibilities of congenital transmission of t. cruzi	pregnant women and their newborns from Del Salvador Hospital in east section of the Santiago Metropolitian Area, Chile from January to June 1985	1000	.	.	.	.	.	.	.	.	.	.	.	urban	.
Mallimaci2010 [23]	7448	Mallimaci, M. C., Sosa-Estani, S., Russomando, G., Sanchez, Z., Sijvarger, C., Alvarez, I. M., Barrionuevo, L., Lopez, C., Segura, E. L.	2010	South America	Argentina	.	.	Tierra del Fuego	.	.	.	.	Ushuaia	.	.	.	Argentina - Ushuaia	.	.	.	.	Y	Y	urban hospital	prospective cohort	2	2001	.	.	12	2002	.	.	to a) estimate the rate of congenital T. cruzi infection in infants born to women infected and living in Ushuaia, Tierra del Fuego, Argentina and b) assess a serologic test using Shed Acute Phase Antigen (SAPA) for a timely diagnosis of congenital infection	mothers infected with T. cruzi and their children up to 2 years old, who presented to the Hospital Regional de Ushuaia, recruited from February 2001 to December 2002	61	.	.	.	.	.	.	.	.	.	.	.	mixed	.
Martinez de Tejada2009 [24]	7395	Martinez de Tejada, B., Jackson, Y., Paccolat, C., Irion, O.	2009	Europe	Switzerland	.	.	.	.	.	.	.	Geneva	.	.	.	Switzerland - Geneva	.	.	.	.	N	N	urban university hospitals	prospective cohort		2008	.	.	.	2008	.	.	to a) estimate the prevalence of Chagas disease in latin-american women attending HUG (University Hospitals of Geneva) b) estimate theincidence of congenital transmission and c) monitor infected persons	pregnant women of latin-american origin attending HUG in 2008 and their newborns	305	.	Brazil	Bolivia	Peru	Other (Latin America)	.	.	.	.	.	.	.	.
Mayer2010 [25]	7367	Mayer, J. P., Biancardi, M., Altcheh, J., Freilij, H., Weinke, T., Liesenfeld, O.	2010	South America	Argentina	.	.	CABA Buenos Aires City	.	.	.	.	CABA Buenos Aires City	.	.	.	Argentina - CABA	.	.	.	.	Y	N	urban hospital - Hospital de Ninos Ricardo Guiterrez	case control		2000	.	.	.	2005	.	.	to determine the cytokine profiles in infants with CCD (congenital chagas disease) or CT (congenital toxoplasmosis)	stored sera of 1058 infants seen in the outpatient clinic for congenitally transmitted dieases at Hospital de Ninos Ricardo Guiterrez in Buenos Aires, Argentina between 2000 and 2005	.	.	.	.	.	.	.	.	.	.	.	.	.	.
Mendoza2014 [26]	7317	Mendoza, C., Ruiz R., Maya S., del Rio M., Rodriguez E.	2014	Europe	Spain	.	.	.	.	.	.	.	Barcelona	.	.	.	Spain - Barcelona	.	.	.	.	N	N	urban hospital	prospective cohort	10	1982	.	.	6	1983	.	.	to evaluate the rate of congenital transmission of T. c ruzi in the population	Latin American pregnant women who attended a secondary hospital in Barcelona and the infants of positive T. cruzi infected women.	1717	.	Bolivia	.	.	.	.	.	.	.	.	.	.	.
Mendoza1983 [27]	7316	Mendoza, J., Longa E., Contreras del M.C., Sandoval L., Amigo C., Rojas J., Schenone H.	1983	South America	Chile	.	.	Region III - Atacama	.	.	.	.	Copiapo	.	.	.	Chile - Copiapo	.	.	.	.	Y	N	urban hospital - Copiapo Maternity Hospital	cross sectional	7	2010	.	.	12	2013	.	.	to a) verify the possible influence of rural migration into urban sectors and b) the presence of T. cruzi infected females in the city of Copiapo and its involvement in the congenital transmission	mothers and their newborns attending Maternidad del Hospital de Copiapo from October 1982 to June 1983	869	.	.	.	.	.	.	.	.	.	.	.	.	.
Messenger2017 [28]	7293	Messenger, L. A., Gilman, R. H., Verastegui, M., Galdos-Cardenas, G., Sanchez, G., Valencia, E., Sanchez, L., Malaga, E., Rendell, V. R., Jois, M., Shah, V., Santos, N., Abastoflor, M. D. C., LaFuente, C., Colanzi, R., Bozo, R., Bern, C.	2017	South America	Bolivia	.	.	Santa Cruz	.	.	.	.	Santa Cruz de la Sierra	Camiri	.	.	Boliva - Santa Cruz de la Sierra	Bolivia - Camiri	.	.	.	Y	Y	urban/semi-urban hospitals	prospective cohort		2010	.	.	.	2014	.	.	to a) evaluate the performance of diagnostic tests applicable early in infancy and b) describe the clinical manifestations of congenital Chagas disease in an endemic setting	pregnant women and their infants in two hospitals (Hospital Japonesin Santa Cruz de la Sierra and Municipal Hospital of Camiri) in Bolivia from 2010-2014	1851	.	.	.	.	.	.	.	.	.	.	.	mixed	.
Munoz2009 [29]	7519	Munoz, J., Coll, O., Juncosa, T., Verges, M., del Pino, M., Fumado, V., Bosch, J., Posada, E. J., Hernandez, S., Fisa, R., Boguna, J. M., Gallego, M., Sanz, S., Portus, M., Gascon, J.	2009	Europe	Spain	.	.	.	.	.	.	.	Barcelona	.	.	.	Spain - Barcelona	.	.	.	.	N	N	urban hospitals	prospective cohort	5	1979	.	.	11	1979	.	.	to a) establish the prevalence of t. cruzi infection in Latin American pregnant women and b) assess the risk of vertical transmission in Barcelona	pregnant women from areas where chagas disease is endemic and their newborns attending 2 university maternity hospitals in Barcelona from March 2005 to September 2007	1350	.	Ecuador	Peru	Bolivia	Colombia	.	.	.	.	.	.	.	.
Munoz1982 [30]	7515	Munoz, P.C, Lorca, M.H, Thiermann, E., Astorga, B.L, Atias, A.M., Pino, S.	1982	South America	Chile	.	.	.	.	.	.	.	Santiago	.	.	.	Chile - Santiago	.	.	.	.	Y	N	urban hospital	prospective cohort	3	2005	.	.	9	2007	.	.	to describe the incidence of congenital transmission of t.cruzi and the clinical repercussions in newborns	cord blood sera from infants born at San Juan de Dios Maternity Hospital in Santiago from May to November 1979	402	.	.	.	.	.	.	.	.	.	.	.	.	.
Murcia2017 [31]	7500	Murcia, L., Simon, M., Carrilero, B., Roig, M., Segovia, M.	2017	Europe	Spain	.	.	.	.	.	.	.	Murcia	.	.	.	Spain - Murcia	.	.	.	.	N	N	urban hospital	case control	1	2007	.	.	5	2016	.	.	to evaluate the usefulness of PCR in the prevention and management of congenital chagas disease (CCD), and the effectiveness of treatment to prevent vertical transmission of t. cruzi	seropositive pregnant women and their offspring who attened the Unit of Tropical Medicine at the Hopsital Virgen de la Arrixaca in Murcia, Spain from January 2007 to May 2016	144	.	Bolivia	Paraguay	Ecuador	Unknown (Latin America)	.	.	.	.	.	.	urban	.
Nisida1999 [32]	7008	Nisida, I. V.; Amato Neto, V.; Braz, L. M.; Duarte, M. I.; Umezawa, E. S.	1999	South America	Brazil	.	.	Sao Paolo	.	.	.	.	Sao Paolo City	.	.	.	Brazil - Sao Paulo City	.	.	.	.	Y	N	urban hospitals	cross sectional	.	.	.	.	.	.	.	.	to investigate the incidence of congenital chagas disease in three institutions specialized in the care of high risk pregnant women in Sao Paulo City, Brazil	pregnant women and their newborns from three high risk obstetric clinics - University Hospital, Faculty of Medicine, Discipline of Obstetrics, Maternity Hospital Leonor Mendes de Barros, Dante Pazzanese Institute of Cardiology (Cardiologic and Obstetric Sectors) - in Sao Paolo City, Brazil	57	.	.	.	.	.	.	.	.	.	.	.	urban	.
Ortiz2012 [33]	6713	Ortiz, S., Zulantay, I., Solari, A., Bisio, M., Schijman, A., Carlier, Y., Apt, W.	2012	South America	Chile	.	.	Region IV - Choapa	.	.	.	.	.	.	.	.	Chile- Region IV Choapa(province)	.	.	.	.	Y	Y	.	prospective cohort	.	2006	.	.	.	2010	.	.	to a) investigate the presence of t.cruzi in mother/newborn binomials by PCR targeted to minicircle kinetoplast DNAs (kDNA) and b) determine the t.cruzi lineages present in the binomials of congenital cases by hydridization assays	mothers with chronic chagas disease and their newborns	110	100	.	.	.	.	.	.	.	.	.	.	.	.
Otero2012 [34]	6696	Otero, S., Sulleiro, E., Molina, I., Espiau, M., Suy, A., Martin-Nalda, A., Figueras, C.	2012	Europe	Spain	.	.	.	.	.	.	.	Barcelona	.	.	.	Spain - Barcelona	.	.	.	.	N	N	urban hospital	prospective cohort	4	2008	.	.	5	2010	.	.	to evaluate a 2-year period of a vertical transmission screening program of Trypanosoma cruzi infection in a tertiary care hospital - Hospital Vall d'Hebron - in Barcelona, Spain	pregnant women at risk for t.cruzi infection, presenting in Hospital Vall d'Hebron for delivery from April 2008 to May 2010, and their newborns	633	.	Ecuador	Bolivia	Peru	.	.	.	.	.	.	.	urban	.
Rodari2018 [35]	6875	Rodari, P.; Angheben, A.; Gennati, G.; Trezzi, L.; Bargiggia, G.; Maino, M.; Ruggeri, M.; Rampello, S.; Soavi, L.; Rizzi, M	2018	Europe	Italy	.	.	Bergamo	.	.	.	.	.	.	.	.	Italy - Bergamo(province)	.	.	.	.	N	N	mixed hospitals	prospective cohort	1	2014	.	.	12	2016	.	.	to report the results of screening activities conducted in Bergamo province between January 2014 to December 2016	Bolivian pregnant women and their newborns, referred from Papa Giovanni XXIII Hospital	376	322	Bolivia	.	.	.	.	.	.	.	.	.	.	.
Rubio1962 [36]	6787	Rubio, M., Ebensperger, I., Howard, J., Knierim, F., Naquira, F	1962	South America	Chile	.	.	.	.	.	.	.	Santiago	.	.	.	Chile - Santiago	.	.	.	.	Y	N	urban hospitals	cross sectional	.	1959	.	.	.	1959	.	.	to report parasitology and epidemmiology of chagas disease in Chile	mothers admitted to Centro de Prematuros del Hospital Luis Calvo Mackenna during 1959 for preterm delivery, and their newborns	100	.	.	.	.	.	.	.	.	.	.	.	.	.
Salas2007 [37]	7203	Salas, N. A.; Cot, M.; Schneider, D.; Mendoza, B.; Santalla, J. A.; Postigo, J.; Chippaux, J. P.; Brutus, L.	2007	South America	Bolivia	.	.	Tarija (department)	Gran Chaco (county)	.	.	.	Yacuiba	.	.	.	Bolivia - Yacuiba	.	.	.	.	Y	Y	urban hospital	prospective cohort	5	2003	.	2003	9	2004	.	2005	to determine the risk factors of congenital chagas disease and the consequences of disease in newborns	every woman admitted to the hospital of Yacuiba for delivery from may 2003 to november 2004, and their newborns	2712	2711	.	.	.	.	.	.	.	.	.	.	mixed 2665(18.3) rural	.
Sasagawa2015 [38]	6369	Sasagawa, E., Aiga, H., Corado Soriano, E. Y., Cuyuch Marroquin, B. L., Hernandez Ramirez, M. A., Guevara de Aguilar, A. V., Romero Chevez, J. E., Ramos Hernandez, H. M., Cedillos, R. A., Misago, C., Kita, K.	2015	South America	El Salvador	.	.	Sonsonate	Ahuachapan	.	.	.	Santa Isabel Ishuatán	Armenia	San Antonio del Monte	Guaymango	El Salvador - Santa Isabel Ishuatán	El Salvador - Armenia	El Salvador - San Antonio del Monte	El Salvador - Guaymango	.	Y	Y	mixed (urban/rural) hospitals	prospective cohort	3	2009	9	2009	2	2010	5	2010	to estimate the incidence and rate of mother-to-child transmission of t.cruzi in four municipalities of El Salvador	all the pregnant women (i.e., census) whose expected dates of delivery were between March 1, 2009 and February 28, 2010 (12 months) in three municipalities of Sonsonate province and between September 1, 2009 and May 31, 2010 (9 months) in one municipality of Ahuachapán	943	.	.	.	.	.	.	.	.	.	.	.	.	.
Sosa-Estani2009 [39]	6127	Sosa-Estani, S., Dri, L., Touris, C., Abalde, S., Dell'Arciprete, A., Braunstein, J.	2009	South America	Argentina	.	.	Gran Chaco	Formosa	Patino	.	.	Las Lomitas	.	.	.	Argentina - Las Lomitas	.	.	.	.	Y	Y	semiurban hospital - Las Lomitas Hospital	prospective cohort	1	2005	.	2005	.	2006		2007	to a) describe the rate of infestation in four aboriginal communities in las Lomitas, Formosa, Argentina, b) describe the rate of infection in children residing in these communities, c) describe the rate in blood donors and in pregnant women who received care at the Hospital Las Lomitas, and d) describe the rate of congenital infection in children born to women infected during the study period	pregnant women who attended the Hospital de Las Lomitas with a live birth occuring Jan 7 2005 to June 30 2006	271	.	Indigenous	.	.	.	.	.	.	.	.	.	mixed 40.2% in aboriginal communities	.
Streiger1995 [40]	6074	Streiger, M., Fabbro, D., del Barco, M., Beltramino, R., Bovero, N.	1995	South America	Argentina	.	.	Santa Fe	.	.	.	.	Santa Fe	.	.	.	Argentina - Santa Fe	.	.	.	.	Y	Y	urban hospitals	prospective cohort		1976	.	.	.	1991	.	.	to a) determine the prevalence of chagas infection in pregnant women using public health services in Santa Fe, b) determine the incidence of congenital infection in newborns to mothers with chagas infection, and c) evaluate the clinical results and laboratory specifics before etiological treatment and after diagnosis	pregnant women attending hospitals in Santa Fe from 1976 to 1991, ages 14 to 47, and their newborns	6123	.	.	.	.	.	.	.	.	.	.	.	urban	low
Tello1982 [41]	5992	Tello, P., Fernandez, P., Sandoval, L.	1982	South America	Chile	.	.	North Area - Santiago Metropolitan	.	.	.	.	Santiago	.	.	.	Chile - Santiago	.	.	.	.	Y	N	urban hospital - Jose Joaquin Aguirre	cross sectional	5	1981	.	.	7	1982	.	.	to determine the prevalence of t.cruzi infection in 1000 pregnant women and their newborns	pregnant women and their newborns attending Jose Joaquin Aguirre Maternity Hospital in the North Area sector of Metropolitian Santiago region from may 1981 to july 1982	1000	.	.	.	.	.	.	.	.	.	.	.	urban	.
Torrico2004 [42]	6305	Torrico, F., Alonso-Vega, C., Suarez, E., Rodriguez, P., Torrico, M. C., Dramaix, M., Truyens, C., Carlier, Y.	2004	South America	Bolivia	.	.	Cochabamba	.	.	.	.	Cochabamba	.	.	.	Bolivia - Cochabomba	.	.	.	.	Y	Y	urban hospital - German Urquidi	prospective cohort	11	1992	2	1999	7	1994	11	2001	to compare results of two epidemiolgic and clinical surveys on the consequences of maternal chronic t. cruzi infection	Mothers admitted to the German Urquidi maternity clinic (Universidad Mayor de San Simon, University Hospital Vietma) and their newborns.	.	.	.	.	.	.	.	.	.	.	.	.	.	.
Valenzuela1984 [43]	5896	Valenzuela, M., Pinto, M. E., Contreras, M. C., Sandoval, L., Silva, M., Cerda, G., Molina, E., Vergara, H., Schenone, H.	1984	South America	Chile	.	.	Region IV	.	.	.	.	Rancagua	San Fernando	Santa Cruz	.	Chile - Rancagua	Chile - San Fernando	Chile - Santa Cruz	.	.	Y	Y	semiurban and ruralhospitals	cross sectional	4	1984	.	.	12	1984	.	.	to determine the prevalence of documented infections in individuals attending health centers in Rancagua, San Fernando, and Santa Cruz Chile	blood donors, pregnant women and their newborns attending hospitals in Rancagua, San Fernando, and Santa Cruz from April 1983 to December n1984	2135	.	.	.	.	.	.	.	.	.	.	.	mixed	.
Valperga1992 [44]	5892	Valperga, S.M., Castagnaro, A.E., Ovejero de Valperga, G.J., Mirabella de Miotti, M.G., Arnau Enrico, S.C., Alonso, B.E., Soria Cano, E.C.	1992	South America	Argentina	.	.	Tucuman	.	.	.	.	San Miguel	.	.	.	Argentina - San Miguel	.	.	.	.	Y	Y	urban hospitals	cross sectional	5	1990	.	.	6	1991	.	.	to determine the prevalence of chagas disease in Tucuman, Argentina	births at maternity hospital Nuestra Senora de las Mercedes and Servicio de Neonatologia from May 1990 to June 1991	1434	.	.	.	.	.	.	.	.	.	.	.	mixed	low, medium
Vicco2016 [45]	5833	Vicco, M. H., Rodeles, L., Capovilla, G. S., Perrig, M., Choque, A. G., Marcipar, I., Bottasso, O., Rodriguez, C., Cuna, W.	2016	South America	Bolivia	.	.	.	.	.	.	.	Yacuiba	.	.	.	Bolivia - Yacuiba	.	.	.	.	Y	Y	urban hospital - Odon Ortega maternity hospital	cross sectional	.	.	.	.	.	.	.	.	to evaluate the correlation of vertically transmitted IgG antibodied induced by t.cruzi and newborn early outcome assessment, mainly birth weight and gestational age	pregnant women and their newborns delivering at Odon ortega materninty hospital in Yacuiba, Bolivia	183	.	.	.	.	.	.	.	.	.	.	.	.	.
Villablanca1984 [46]	5814	Villablanca, E., Osorio, L., Salinas, P.	1984	South America	Chile	.	.	Region V	.	.	.	.	San Felipe	Los Andes	.	.	Chile - San Felipe	Chile - Los Andes	.	.	.	Y	Y	urban hospitals	cross sectional	4	1983	.	.	12	1984	.	.	to determine the prevalence of chagisic infection in apparently healthy persosn from San Felipe and Los Andes, Region V, Chile	blood donors, pregnant women and their newborns attending hospitals in San Felipe and Los Andes from April 1983 to December 1984	2099	.	.	.	.	.	.	.	.	.	.	.	mixed	.
Zaidenberg1993 [47]	5693	Zaidenberg, M., Segovia, A.	1993	South America	Argentina	.	.	Salta	.	.	.	.	Salta	.	.	.	Argentina - Salta		.	.	.	Y	Y	urban hospital - Maternidad e Infancia de Salta	prospective cohort	.	1981	.	.	.	1985	.	.	to determine the incidence of congenital chagas infection innewborn from chagistic mothers	pregnant women and their newborns delivering a Salta Maternal and Infant hospital from 1981 to 1985	937	.	.	.	.	.	.	.	.	.	.	.	.	.
[truncated: 91 more columns]

## Sheet: References
1	Apt W, Zulantay I, Arnello M, Oddó D, González S, Rodríguez J, et al. Congenital infection by Trypanosoma cruzi in an endemic area of Chile: a multidisciplinary study. Transactions of the Royal Society of Tropical Medicine and Hygiene. 2013;107(2):98-104.
2	Arcavi M, Orfus G, Griemberg G. Incidence of Chagas infection in pregnant women and newborn infants in a non-endemic area. Medicina. 1993;53(3):217-22.
3	Azogue E, Darras C. Prospective study of Chagas disease in newborn children with placental infection caused by Trypanosoma cruzi (Santa Cruz-Bolivia). Rev Soc Bras Med Trop [Internet]. 1991 [cited 2022 Oct 24];24(2):105–9. Available from: https://pubmed.ncbi.nlm.nih.gov/1841425/
4	Bahamonde MI, Baeza M, Chambel C, Ramirez C, Goycolea M, Cáceres J. Prevalencia de la infección transplacentaria por Trypanosoma cruzi en el Hospital de Calama, II Región-Chile. Revista de Patologia Tropical/Journal of Tropical Pathology. 2002;31(1):87-96.
5	Barona-Vilar C, Gimenez-Marti MJ, Fraile T, Gonzalez-Steinbauer C, Parada C, Gil-Brusola A, et al. Prevalence of Trypanosoma cruzi infection in pregnant Latin American women and congenital transmission rate in a non-endemic area: the experience of the Valencian Health Programme (Spain). Epidemiol Infect. 2012;140(10):1896-903.
6	Barousse A, Eposto M, Mandel S, Martínez F. Congenital Chagas' disease in a non-endemic area. Medicina. 1978;38(6 Pt 1):611-5.
7	Basile L, Ciruela P, Requena-Méndez A, Vidal MJ, Dopico E, Martín-Nalda A, et al. Epidemiology of congenital Chagas disease 6 years after implementation of a public health surveillance system, Catalonia, 2010 to 2015. Eurosurveillance. 2019;24(26):1900011.
8	Bern C, Verastegui M, Gilman RH, Lafuente C, Galdos-Cardenas G, Calderon M, et al. Congenital Trypanosoma cruzi transmission in Santa Cruz, Bolivia. Clin Infect Dis. 2009;49(11):1667-74.
9	Bisio M, Seidenstein ME, Burgos JM, Ballering G, Risso M, Pontoriero R, et al. Urbanization of congenital transmission of Trypanosoma cruzi: prospective polymerase chain reaction study in pregnancy. Trans R Soc Trop Med Hyg. 2011;105(10):543-9.
10	Bittencourt ACL, Mota E, Ribeiro Filho R, Fernandes LG, Almeida PRCd, Sherlock ÍRdA, et al. Incidence of congenital Chagas' disease in Bahia, Brazil. 1985.
11	Buekens P, Cafferata ML, Alger J, Althabe F, Belizán JM, Bustamante N, et al. Congenital transmission of Trypanosoma cruzi in Argentina, Honduras, and Mexico: an observational prospective study. The American Journal of Tropical Medicine and Hygiene. 2018;98(2):478-85.
12	Cardoso EJ, Valdéz GC, Campos AC, de la Luz Sanchez R, Mendoza CR, Hernández AP, et al. Maternal fetal transmission of Trypanosoma cruzi: a problem of public health little studied in Mexico. Experimental Parasitology. 2012;131(4):425-32.
13	Castillo S, Mardones C, Hormazábal G, Cubillos R, Barahona N, Zepeda S, et al. Chagas' disease in Chile. Urban sectors. VI. Frequency of Chagas' infection in blood donors and in mothers and newborn infants of the cities of Antofagasta and Calama. II Region (1983-1984). Boletin Chileno de Parasitologia. 1984;39(1-2):28-32.
14	Contreras S, Fernández MR, Agüero F, Desse Desse J, Orduna T, Martino O. Congenital Chagas-Mazza disease in Salta, Argentina. Rev Soc Bras Med Trop. 1999;32(6):633-6.
15	Cucunuba Z, Valencia C, Flórez C, León C, Castellanos Y, Cardenas A, et al. Pilot program for surveillance of congenital Chagas disease in Colombia 2010-2011. International Journal of Infectious Diseases. 2012;16:e343.
16	De Rissio AM, Riarte AR, Garcia MM, Esteva MI, Quaglino M, Ruiz AM. Congenital Trypanosoma cruzi infection. Efficacy of its monitoring in an urban reference health center in a non-endemic area of Argentina. Am J Trop Med Hyg. 2010;82(5):838-45.
17	Flores-Chavez MD, Merino FJ, García-Bujalance S, Martin-Rabadan P, Merino P, Garcia-Bermejo I, et al. Surveillance of Chagas disease in pregnant women in Madrid, Spain, from 2008 to 2010. Euro Surveill. 2011;16(38).
18	Francisco-González L, Gastañaga-Holguera T, Montero BJ, Pérez ZD, Ramos MI, Amador PM, et al. Seroprevalence and vertical transmission of Chagas disease in a cohort of Latin-American pregnant women in a tertiary hospital in Madrid. Anales de Pediatría (English Edition). 2018;88(3):122-6.
19	Freilij H, Altcheh J. Congenital Chagas' disease: diagnostic and clinical aspects. Clinical Infectious Diseases. 1995;21(3):551-5.
20	Fumado V, Juncosa T, Posada E, Fisa R, Gallego M, Gascon J. Paediatric Chagas in a non-endemic area. Enfermedades infecciosas y microbiologia clinica. 2014;32(5):293-6.
21	Giménez MJ, Gómez-Ruiz MD, Calabuig A, Perez-Tamarit A, Otero MC, Fernández-Silveira J, et al., editors. Congenital transmission of Chagas’ disease in Latin American immigrants in a health department of Valencia, Spain. European Congress of Clinical Microbiology and Infectious Diseases; 2010; Vienna, AT: Clinical Microbiology and Infection.
22	Iglesias J, Schenone S, Contreras M, Danitz A, Pineda C, Badulli A, et al. Chagas' disease in Chile. Urban sections. IX. Frequency of Chagas' disease in mothers and newborn infants of the Eastern Section of the Metropolitan area, Chile, 1985. Boletin chileno de parasitologia. 1985;40(1-2):30-3.
23	Mallimaci MC, Sosa-Estani S, Russomando G, Sánchez Z, Sijvarger C, Alvarez IM, et al. Early diagnosis of congenital Trypanosoma cruzi infection, using shed acute phase antigen, in Ushuaia, Tierra del Fuego, Argentina. Am J Trop Med Hyg. 2010;82(1):55-9.
24	Martínez de Tejada B, Jackson Y, Paccolat C, Irion O. Congenital Chagas disease in Geneva: diagnostic and clinical aspects. Revue Medicale Suisse. 2009;5(222):2091-2, 4.
25	Mayer JP, Biancardi M, Altcheh J, Freilij H, Weinke T, Liesenfeld O. Congenital infections with Trypanosoma cruzi or Toxoplasma gondii are associated with decreased serum concentrations of interferon-c and interleukin-18 but increased concentrations of interleukin-10. Annals of Tropical Medicine & Parasitology. 2010;104(6):485-92.
26	Mendoza C, Ruiz S, Maya S, Del Río M, Rodríguez E. Vertical transmission of T. cruzi: Our experience at a secondary hospital in Barcelona. The Journal of Maternal-Fetal & Neonatal Medicine. 2014;27(sup1):1-437.
27	Mendoza J, Longa E, Contreras M, Sandoval L, Amigo C. Chagas' disease in Chile. Urban sections. III. Frequency of Chagasic infection in mothers and newborns from the Hospital of Copiapo (III Region, Chile). Boletin Chileno de parasitologia. 1983.
28	Messenger LA, Gilman RH, Verastegui M, Galdos-Cardenas G, Sanchez G, Valencia E, et al. Toward improving early diagnosis of congenital Chagas disease in an endemic setting. Clin Infect Dis. 2017;65(2):268-75.
29	Munoz J, Coll O, Juncosa T, Verges M, del Pino M, Fumado V, et al. Prevalence and vertical transmission of Trypanosoma cruzi infection among pregnant Latin American women attending 2 maternity clinics in Barcelona, Spain. Clin Infect Dis. 2009;48(12):1736-40.
30	Munoz P, Lorca M, Thiermann E, Astorga B, Arias A, Pino S. Transmisión congénita del Trypanosoma cruzi: Investigación en la maternidad del Hospital San Juan de Dios, de Santiago. Revista Chilena de Pediatría. 1982;53(1-6):22-7.
31	Murcia L, Simón M, Carrilero B, Roig M, Segovia M. Treatment of infected women of childbearing age prevents congenital Trypanosoma cruzi infection by eliminating the parasitemia detected by PCR. The Journal of infectious diseases. 2017;215(9):1452-8.
32	Nisida IVV, Amato Neto V, Braz LMA, Duarte MIS, Umezawa ES. A survey of congenital Chagas’ disease, carried out at three Health Institutions in São Paulo City, Brazil. Revista do Instituto de Medicina Tropical de São Paulo. 1999;41(5):305-11.
33	Ortiz S, Zulantay I, Solari A, Bisio M, Schijman A, Carlier Y, et al. Presence of Trypanosoma cruzi in pregnant women and typing of lineages in congenital cases. Acta tropica. 2012;124(3):243-6.
34	Otero S, Sulleiro E, Molina I, Espiau M, Suy A, Martin-Nalda A, et al. Congenital transmission of Trypanosoma cruzi in non-endemic areas: evaluation of a screening program in a tertiary care hospital in Barcelona, Spain. Am J Trop Med Hyg. 2012;87(5):832-6.
35	Rodari P, Angheben A, Gennati G, Trezzi L, Bargiggia G, Maino M, et al. Congenital Chagas disease in a non-endemic area: Results from a control programme in Bergamo province, Northern Italy. Travel Medicine and Infectious Disease. 2018;25:31-4.
36	Rubio M, Ebensperger I, Howard J, Knierim F, Naquira F. Search for Chagas' disease in 100 mothers of premature infants, with the finding of a case of congenital Chagas' disease. Boletin Chileno de Parasitologia. 1962;17:13-6.
37	Salas NA, Cot M, Schneider D, Mendoza B, Santalla JA, Postigo J, et al. Risk factors and consequences of congenital Chagas disease in Yacuiba, south Bolivia. Trop Med Int Health. 2007;12(12):1498-505.
38	Sasagawa E, Aiga H, Soriano EYC, Marroquín BLC, Ramírez MAH, de Aguilar AVG, et al. Mother-to-child transmission of chagas disease in El Salvador. The American Journal of Tropical Medicine and Hygiene. 2015;93(2):326-33.
39	Sosa-Estani S, Dri L, Touris C, Abalde S, Dell'arciprete A, Braunstein J. Vectorial and congenital transmission of Trypanosoma cruzi in Las Lomitas, Formosa. Medicina (B Aires). 2009;69(4):424-30.
40	Streiger M, Fabbro D, del Barco M, Beltramino R, Bovero N. Congenital Chagas disease in the city of Santa Fe. Diagnosis and treatment. Medicina (B Aires). 1995;55(2):125-32.
41	Tello P, Fernández P, Sandoval L, Ampuero G, Pizarro T, Schenone H. Trypanosoma cruzi infection in mother and child from the north section of Santiago, Chile. Boletin Chileno de Parasitología. 1982;37(1/2):23-4.
42	Torrico F, Alonso-Vega C, Suarez E, Rodriguez P, Torrico MC, Dramaix M, et al. Maternal Trypanosoma cruzi infection, pregnancy outcome, morbidity, and mortality of congenitally infected and non-infected newborns in Bolivia. Am J Trop Med Hyg. 2004;70(2):201-9.
43	Valenzuela M, Pinto M, Contreras M, Sandoval L, Silva M, Cerda G, et al. Enfermedad de Chagas en Chile. Sectores urbanos. VIII. Frecuencia de la infeccion por Trypanosoma cruzi en donantes de sangre en madres y recien nacidos de las ciudades de Rancagua, San Fernando y Santa Cruz. VI Region, 1983-1984. Bol Chil Parasitol. 1984:75-7.
44	Valperga SM, Castagnaro AE, Ovejero de Valperga GJ, Mirabella de Miotti MG, Arnau Enrico SC, Alonso BE, et al. Prevalencia de Chagas congénito: segundo estudio en Tucumán, Argentina. Cienc Méd(San Miguel de Tucumán). 1992:137-55.
45	Vicco MH, Rodeles L, Capovilla GS, Perrig M, Choque AGH, Marcipar I, et al. IgG autoantibodies induced by T. cruzi during pregnancy: Correlation with gravidity complications and early outcome assessment of the newborns. Maternal and Vhild Health Journal. 2016;20(10):2057-64.
46	Villablanca E, Osorio L, Salinas P. Chagas' disease in Chile. Urban sections. VII. Frequency of Chagasic infection in blood donors and mothers and newborns from the cities of San Felipe and Los Andes. V Region, 1983-1984. Bol Chil Parasitol. 1984;39(3-4):72-4.
47	Zaidenberg M, Segovia A. Congenital Chagas' disease in Salta, Argentina. Revista do Instituto de Medicina Tropical de São Paulo. 1993;35(1):35-43.
